# Supplementary material for: Multi-cancer early detection (MCED) tests: prioritizing equity from bench to bedside
Source: Health Aff Sch. 2024 May 23;2(5):qxae039. doi: 10.1093/haschl/qxae039 (PMC11114468; doi:10.1093/haschl/qxae039)
Supplement: qxae039_Supplementary_Data [file qxae039_supplementary_data.zip]

Archive with 11 entries (11 files):
- Combined COIs.pdf
- CS coi_disclosure.docx
- JL COI .docx
- updated COI Villanueva.docx
- COI _ Miller.docx
- COI Rolfo.docx
- coi_disclosure Dr. Villanueva (2).docx
- coi_disclosure Mack.docx
- coi_disclosure taioli (1).docx
- coi_disclosure_mm (1).docx
- coi_disclosure-jamilia sly (1).docx
